# Supplementary material for: Sex, gender and gender identity: a re-evaluation of the evidence
Source: BJPsych Bull. 2021 Oct;45(5):291–9. doi: 10.1192/bjb.2020.73 (PMC8596152; doi:10.1192/bjb.2020.73)
Supplement: Supplementary file 1 [file S205646942000073Xsup.zip]

Archive with 4 entries (4 files):
- S205646942000073Xsup001.pdf
- S205646942000073Xsup002.pdf
- S205646942000073Xsup003.pdf
- S205646942000073Xsup004.pdf
